# Supplementary material for: Cobalt Phthalocyanine-Ionic Liquid Composite Modified Electrodes for the Voltammetric Detection of DNA Hybridization Related to Hepatitis B Virus
Source: Micromachines (Basel). 2021 Jun 26;12(7):753. doi: 10.3390/mi12070753 (PMC8306960; doi:10.3390/mi12070753)
Supplement: Supplementary file 1 [file micromachines-12-00753-s001.zip]

Archive with 1 entries (1 files):
- micromachines-1227150-supplementary.pdf
